# Supplementary material for: PD-L1 Expression in Monocytes Correlates with Bacterial Burden and Treatment Outcomes in Active Pulmonary Tuberculosis
Source: Int J Mol Sci. 2022 Jan 30;23(3):1619. doi: 10.3390/ijms23031619 (PMC8836118; doi:10.3390/ijms23031619)
Supplement: Supplementary file 1 [file ijms-23-01619-s001.zip]

Archive with 1 entries (1 files):
- ijms-1562355-supplementary.pdf
